# Supplementary material for: Genome-wide identification of the PI-PLC gene family in Setaria italica and functional characterization of SiPLC1 in salt stress response
Source: Front Plant Sci. 2025 Dec 9;16:1694096. doi: 10.3389/fpls.2025.1694096 (PMC12722992; doi:10.3389/fpls.2025.1694096)
Supplement: Supplementary file 1 [file Table1.xls]

## Sheet: Table S1
Supplementary Table 1. Genomic features of the PI-PLC gene family in foxtail millet.
Gene name	Locus name	Transcript name	Chromosome /Location	ORF /bp	Protein /aa	Molecular weight Da	Theoretical pI	Instability Index	Aliphatic Index	Grand Average of Hydropathi city
SiPLC1	Seita.3G048500	Seita.3G048500.1	scaffold_3:3010312..3016030 forward	1785	594	67383.6	6.32	43.27	70.15	-0.572
SiPLC2	Seita.2G443500	Seita.2G443500.1	scaffold_2:49094465..49097603 reverse	1806	601	68359.3	5.81	45.31	76.42	-0.571
SiPLC3	Seita.7G332800	Seita.7G332800.1	scaffold_7:35783162..35787457 reverse	1788	595	66499.6	6.05	40.13	76.55	-0.421
SiPLC4	Seita.9G441800	Seita.9G441800.1	scaffold_9:49297034..49300965 reverse	1908	635	71104.9	6.02	44.41	74.94	-0.443
SiPLC5	Seita.8G002100	Seita.8G002100.1	scaffold_8:140609..144846 reverse	1770	589	66221.4	6.17	41.09	76.49	-0.433

## Sheet: Table S2
Supplementary Table 2. Oligonucleotide primers used in this study.
Gene name	Primer sequence （5'to 3'）
SiPLC1-F	CATATGACGACGTACCGGGT
SiPLC1-R	AAGCTTACTTGGAGGAGGAGGG
SiActin-RT-F	TGC TCAGTG GAG GCTCAACA
SiActin-RT-R	CCAGACACTGTACTTGCGCTC
SiDIREF1α-2-RT-F	TGACTGTGCTGTCCTCATCA
SiDIREF1α-2-RT-R	GTTGCAGCAGCAAATCATCT
SiPLC1-RT-F	GCTCACATCATCAGGTTTACG
SiPLC1-RT-R	GGTCGCTGTTCATCAGGAT
SiPLC2-RT-F	CGCTCTCCCACTACTTCATCTA
SiPLC2-RT-R	AAGGACCATCTCGGCAACT
SiPLC3-RT-F	CAGAATGGCAGTGGAAACATAG
SiPLC3-RT-R	AAGCCGCCTGACTTTGTCT
SiPLC4-RT-F	ACACTGGACACAACTCGTATCT
SiPLC4-RT-R	CACTTCAAGGACCATCTTAGC
SiPLC5-RT-F	CCTGACTTCTTGCTAACAACAG
SiPLC5-RT-R	TTCTTCATCACACTATCCGC
AtUBQ5-RT-F	CGTACCCTCGCCGACTACAA
AtUBQ5-RT-B	CGTACCCTCGCCGACTACAA
AtPP2A-RT-F	CGGTGGTTTACGACAAGAA
AtPP2A-RT-B	CCCTATCACGACGACTTC
RD29B-RT-F	GTGGAGTGAAGGAGACGCAA
RD29B-RT-B	CCACCTCCTTTGTAGCCGTT
ZAT10-RT-F	AAGTGTAGCGTCTGCGACAA
ZAT10-RT-B	CCCACTTCCAGTAGTCACGG
MYB15-RT-F	TGGGGTTGAAGAGAGGACCA
MYB15-RT-B	ACATCTCAAAAGACCAGCTTGC
RD29A-RT-F	GGATCAAACAGAGGAACCAC
RD29A-RT-B	GCTCCTTCTGCACCGGAAC
NCED3-RT-F	TTTCTGGGAGATGGCTTG
NCED3-RT-B	ACAATGGCGGGAGAGTTT
KIN1-RT-F	ATGTTCTGCTGGACAAGGC
KIN1-RT-B	CCGCATCCGATACACTCTT
SOS1-RT-F	ATTTTGATGCAGTCAGTGGATG
SOS1-RT-B	GCAAGCAGATTCTAGTCTTTCG
SOS2-RT-F	ATTTGACAGGCGACAGGATTTTG
SOS2-RT-B	GCCACCTCGTAAATCTCTATC
SOS3-RT-F	TCATCGAGCGAGAAGAATTG
SOS3-RT-B	CGTCCTATTTATGTCCTTTAG
ABI1-RT-F	TCAATCTTCCTCTGGTTCG
ABI1-RT-B	GAGCATCGGTTTCTCCTTAG
EIN2-RT-F	CCTGAAGATAGAAATACCCGC
EIN2-RT-B	CGAGCAAGGAAGCATCATT
EIN5-RT-F	TTGAACTAAACCTGACGCAC
EIN5-RT-B	CATTCCCAATACAAGAAGGG
14-3-3K-RT-F	TGACCGTAGAAGAGAGGAATC
14-3-3K-RT-B	ACCTGAGAATCCCAGAACAG
CHX19-RT-F	TTGCTATTGCTCTCTCAGGA
CHX19-RT-B	CTTTACAGGCTCTCCCTCAG
ZAT10-RT-F	AAGTGTAGCGTCTGCGACAA
ZAT10-RT-B	CCCACTTCCAGTAGTCACGG
RD22-RT-F	TAAGAAGAACGCACCGATG
RD22-RT-B	CATACCGCAACTGCTTTAGC
WRKY45-RT-F	GCAGTCAAGAACAATCCATTCC
WRKY45-RT-B	AGAGGGTTTATCAACGGCA
HKT1-RT-F	TATGGGTTTGCAGGACGATGGAGT
HKT1-RT-B	GCCAGATTTGGCTGTGAACTGCTT
NHX1-RT-F	CCTTATGATGCTTATGGCG
NHX1-RT-B	TGTCTCCGCAAGAAATGAC
